# Supplementary material for: Recursion to food plants by free-ranging Bornean elephant
Source: PeerJ. 2015 Aug 4;3:e1030. doi: 10.7717/peerj.1030 (PMC4540050; doi:10.7717/peerj.1030)
Supplement: Supplemental Information 1 [file peerj-03-1030-s001.xlsx]

## Sheet: Sheet1
Sample No	Taxa number	Taxa	Growth form	Growth form ID	Recursion binary	Recovery time	Months until recursion	Recursion-Recovery	Transect Number
1	1	Phragmites	Grass	1	1	3.51064	4	0.489362	1
2	1	Phragmites	Grass	1	1	3.94595	4	0.0540541	1
3	1	Phragmites	Grass	1	1	2.83154	4	1.16846	1
4	1	Phragmites	Grass	1	1	2.03333	4	1.96667	1
5	1	Phragmites	Grass	1	1	1.24051	4	2.75949	1
6	1	Phragmites	Grass	1	1	3.4127	4	0.587302	1
7	1	Phragmites	Grass	1	1	3.61351	4	0.386489	1
8	1	Phragmites	Grass	1	1	3.29252	4	0.707483	1
9	1	Phragmites	Grass	1	1	3.80488	4	0.195122	1
10	1	Phragmites	Grass	1	1	4.33333	4	-0.333333	1
11	1	Phragmites	Grass	1	1	9.15556	4	-5.15556	1
12	1	Phragmites	Grass	1	1	8.66667	4	-4.66667	1
13	1	Phragmites	Grass	1	1	7	4	-3	1
14	1	Phragmites	Grass	1	1	4.43439	4	-0.434389	1
15	1	Phragmites	Grass	1	1	6.38109	4	-2.38109	1
16	1	Phragmites	Grass	1	1	9.09804	4	-5.09804	1
17	1	Phragmites	Grass	1	1	1.86589	4	2.13411	1
18	1	Phragmites	Grass	1	1	1.81818	4	2.18182	1
19	1	Phragmites	Grass	1	1	4	4	0	1
20	1	Phragmites	Grass	1	1	5.50459	4	-1.50459	1
21	1	Phragmites	Grass	1	1	4.8	4	-0.8	2
22	1	Phragmites	Grass	1	1	1.14754	4	2.85246	2
23	1	Phragmites	Grass	1	1	2.89362	4	1.10638	2
24	1	Phragmites	Grass	1	1	3.3526	4	0.647399	2
25	1	Phragmites	Grass	1	1	0.772727	4	3.22727	2
26	1	Phragmites	Grass	1	1	3.92793	4	0.0720721	2
27	1	Phragmites	Grass	1	1	2.16514	4	1.83486	2
28	1	Phragmites	Grass	1	1	1.61798	4	2.38202	2
29	1	Phragmites	Grass	1	1	2.2303	4	1.7697	2
30	1	Phragmites	Grass	1	1	2.21429	4	1.78571	2
31	1	Phragmites	Grass	1	1	3	4	1	2
32	1	Phragmites	Grass	1	1	4.21	4	-0.21	2
33	1	Phragmites	Grass	1	1	6.45	4	-2.45	2
34	1	Phragmites	Grass	1	1	2	4	2	2
35	1	Phragmites	Grass	1	1	8.66667	4	-4.66667	2
36	1	Phragmites	Grass	1	1	7	4	-3	3
37	1	Phragmites	Grass	1	1	4.43439	4	-0.434389	3
38	1	Phragmites	Grass	1	1	3.7	4	0.3	3
39	1	Phragmites	Grass	1	1	3.2	4	0.8	3
40	1	Phragmites	Grass	1	1	5.42	4	-1.42	3
41	1	Phragmites	Grass	1	1	4	4	0	3
42	1	Phragmites	Grass	1	1	7.1	4	-3.1	3
43	1	Phragmites	Grass	1	1	3.78	4	0.22	3
44	1	Phragmites	Grass	1	1	3.92793	4	0.0720721	3
45	1	Phragmites	Grass	1	1	2.16514	4	1.83486	3
46	1	Phragmites	Grass	1	1	6.5	4	-2.5	3
47	1	Phragmites	Grass	1	1	3.21	4	0.79	3
48	1	Phragmites	Grass	1	1	4.75	4	-0.75	3
49	1	Phragmites	Grass	1	1	4	4	0	3
50	1	Phragmites	Grass	1	1	2.1	4	1.9	3
51	2	Dinocloa	Grass	1	1	2.57827	3	0.421731	12
52	2	Dinocloa	Grass	1	1	5.36986	3	-2.36986	12
53	2	Dinocloa	Grass	1	1	3.84858	3	-0.84858	12
54	2	Dinocloa	Grass	1	1	5.19481	3	-2.19481	12
55	2	Dinocloa	Grass	1	1	7.0626	3	-4.0626	12
56	2	Dinocloa	Grass	1	1	2.67526	3	0.324738	12
57	2	Dinocloa	Grass	1	1	1.92722	3	1.07278	12
58	2	Dinocloa	Grass	1	1	1.02852	3	1.97148	12
59	2	Dinocloa	Grass	1	1	4.99248	3	-1.99248	12
60	2	Dinocloa	Grass	1	1	2.57669	3	0.423313	12
61	2	Dinocloa	Grass	1	1	1.07136	3	1.92864	12
62	2	Dinocloa	Grass	1	1	2.31211	3	0.68789	12
63	2	Dinocloa	Grass	1	1	1.96491	3	1.03509	12
64	2	Dinocloa	Grass	1	1	3.50769	3	-0.507692	12
65	2	Dinocloa	Grass	1	1	4.84858	3	-1.84858	12
66	2	Dinocloa	Grass	1	1	2.19481	3	0.805195	12
67	2	Dinocloa	Grass	1	1	4.0626	3	-1.0626	12
68	3	Arenga	Palm	3	1	8.6	4	-4.6	14
		Arenga	Palm	3	0	10.2	9	-1.2	14
		Arenga	Palm	3	0	9.4	9	-0.4	7
69	4	Costus	Ginger	2	1	5.6338	9	3.3662	11
70	4	Costus	Ginger	2	1	2.93194	5	2.06806	11
71	4	Costus	Ginger	2	1	10.2778	5	-5.27778	11
72	4	Costus	Ginger	2	1	4.04208	5	0.957918	11
73	4	Costus	Ginger	2	1	3.34821	9	5.65179	11
74	4	Costus	Ginger	2	1	17.5	9	-8.5	11
75	4	Costus	Ginger	2	1	2.79545	9	6.20455	11
76	5	Daemonorops	Palm	3	0	10.1297	9	-1.12966	4
77	5	Daemonorops	Palm	3	0	11.4205	9	-2.42053	13
78	6	Licuala	Palm	3	0	10.1297	9	-1.12966	10
79	6	Licuala	Palm	3	0	14.1297	9	-5.12966	10
80	6	Licuala	Palm	3	0	10.5299	9	-1.52986	10
81	6	Licuala	Palm	3	0	13.2393	9	-4.23932	10
82	6	Licuala	Palm	3	0	11.1297	9	-2.12966	10
83	6	Licuala	Palm	3	0	10.4589	9	-1.45894	13
84	6	Licuala	Palm	3	0	15	9	-6	13
85	6	Licuala	Palm	3	0	11.1297	9	-2.12966	13
86	7	Kandis	Woody	5	0	18.9568	9	-9.95678	7
87	7	Kandis	Woody	5	0	19.1898	9	-10.1898	7
88	7	Kandis	Woody	5	0	13.3482	9	-4.34822	7
89	7	Kandis	Woody	5	0	17.0348	9	-8.03479	13
90	7	Kandis	Woody	5	1	22.0879	3	-19.0879	13
91	8	Dillinea	Woody	5	0	10.1478	9	-1.14783	8
92	8	Dillinea	Woody	5	0	14.6735	9	-5.67354	8
93	9	Alangium	Woody	5	0	2.51975	9	6.48025	7
94	9	Alangium	Woody	5	0	3.95768	9	5.04232	7
95	10	Szygium	Woody	5	0	11.9936	9	-2.99363	9
96	10	Szygium	Woody	5	0	12.8437	9	-3.84365	14
97	11	Szygium	Woody	5	0	13.4339	9	-4.43389	14
98	12	Gardenia	Woody	5	0	10.2365	9	-1.2365	3
99	12	Gardenia	Woody	5	0	12.1448	9	-3.1448	3
100	13	Lias	Ginger	2	0	7.5648	9	1.4352	4
101	13	Lias	Ginger	2	0	8.34825	9	0.65175	4
102	13	Lias	Ginger	2	0	8.3786	9	0.6214	4
103	13	Lias	Ginger	2	0	8.95824	9	0.0417625	6
104	13	Lias	Ginger	2	0	7.84676	9	1.15324	9
105	13	Lias	Ginger	2	0	7.5896	9	1.4104	9
106	13	Lias	Ginger	2	0	8.34825	9	0.65175	9
107	13	Lias	Ginger	2	0	8.3786	9	0.6214	9
108	13	Lias	Ginger	2	0	9.234	9	-0.234	9
109	13	Lias	Ginger	2	1	9.187	7	-2.187	7
110	13	Lias	Ginger	2	1	7.963	7	-0.963	7
111	13	Lias	Ginger	2	1	8.34825	7	-1.34825	7
112	13	Lias	Ginger	2	1	8.3786	7	-1.3786	7
113	13	Lias	Ginger	2	0	9.234	9	-0.234	7
114	13	Lias	Ginger	2	0	8.34825	9	0.65175	7
115	13	Lias	Ginger	2	0	8.3786	9	0.6214	7
116	13	Lias	Ginger	2	0	8.95824	9	0.0417625	7
117	13	Lias	Ginger	2	0	8.34825	9	0.65175	7
118	13	Lias	Ginger	2	0	8.3786	9	0.6214	7
119	13	Lias	Ginger	2	0	8.95824	9	0.0417625	7
120	14	Cratoxylum	Woody	5	0	11.3482	9	-2.3482	13
121	15	Fordia	Liana	4	1	6.21785	2	-4.21785	5
122	15	Fordia	Liana	4	1	10.0455	2	-8.04553	5
123	16	Spatulubus	Liana	4	1	2.84	4	1.16	14
124	16	Spatulubus	Liana	4	0	3.56	9	5.44	5
125	17	Bridelia	Woody	5	0	11.9856	9	-2.9856	5
126	18	Mallotus	Woody	5	0	13.9873	9	-4.9873	5
127	19	Lepisanthese	Woody	5	1	8.74233	3	-5.74233	13
128	20	Lepisanthese	Woody	5	1	4.73712	3	-1.73712	13
129	20	Lepisanthese	Woody	5	1	10.75	3	-7.75	13
130	21	Claoxylon	Woody	5	1	9.53216	5	-4.53216	9
131	21	Claoxylon	Woody	5	1	20.1593	5	-15.1593	9
132	22	Rattan	Palm	3	1	19.85	4	-15.85	14
		Rattan	Palm	3	0	10.32	9	-1.32	14
		Rattan	Palm	3	0	15.23	0	-15.23	13
133	23	Memecylon	Woody	5	0	4.982	9	4.018	12
134	23	Memecylon	Woody	5	1	6.3256	2	-4.3256	12
135	24	Clausena	Woody	5	0	2.324	9	6.676	6
136	25	Macarranga	Woody	5	0	6.218	9	2.782	4
137	25	Macarranga	Woody	5	0	8.263	9	0.737	4
137	26	Paracroton	Woody	5	0	12.352	9	-3.352	9
138	26	Paracroton	Woody	5	0	14.298	9	-5.298	9
139	27	dysoxylum	Woody	5	0	3.265	9	5.735	9
140	28	Callicarpa	Woody	5	0	5.498	9	3.502	4
	28	Callicarpa	Woody	5	0	6.546	9	2.454	4
141	29	Alpinia	Ginger	2	0	8.0034	9	0.9966	3
142	29	Alpinia	Ginger	2	0	9.3967	9	-0.3967	6
143	29	Alpinia	Ginger	2	0	10.4285	9	-1.4285	6
144	29	Alpinia	Ginger	2	0	10.548	9	-1.548	6
145	29	Alpinia	Ginger	2	0	8.295	9	0.705	8
146	29	Alpinia	Ginger	2	0	9.29	9	-0.29	13
147	30	Indica	Woody	5	0	12.429	9	-3.429	13
148	30	Indica	Woody	5	0	12.139	9	-3.139	7
149	31	Antidesma	Woody	5	0	16.402	9	-7.402	13
150	32	Rauvolfia	Woody	5	0	14.2086	9	-5.2086	13
